# Supplementary material for: Comparative Experimental Study of Wound Healing in Mice: Pelnac versus Integra
Source: PLoS One. 2015 Mar 23;10(3):e0120322. doi: 10.1371/journal.pone.0120322 (PMC4370513; doi:10.1371/journal.pone.0120322)
Supplement: S2 Table — Data of Fig. 3C. Values represent the individual measures and means expressed as inflammatory cells/mm2 standard errors (SEM), the number of animal (n) and the P value between the animal groups. (XLSX) [file pone.0120322.s002.xlsx]

## Sheet: Plan1
Days after surgery	Treatment
	Integra								Pelnac								P value
	Individual measures					Mean	SEM	n	Individual measures					Mean	SEM	n
3	0.4889	0.5704	0.5161	0.5432	0.5432	0.532	0.01	5	0.1358	0.3802	0.2716	0.6247	0.5432	0.391	0.08	5	0.15
6	0.4346	0.6247	0.8692	0.5432	0.5975	0.614	0.07	5	0.4889	0.7334	0.7877	0.4889	0.4889	0.624	0.06	5	0.91
9	0.2444	0.1901	0.3259	0.1901	0.2300	0.236 &&	0.02	5	0.4346	0.4074	0.2173	0.2716	0.3327	0.332 ##	0.04	5	0.07
																## P = 0.004 (Pelnac d6 vs d9)
																&& P = 0.001 (Integra d6 vs d9)
