# Supplementary material for: Comparative Experimental Study of Wound Healing in Mice: Pelnac versus Integra
Source: PLoS One. 2015 Mar 23;10(3):e0120322. doi: 10.1371/journal.pone.0120322 (PMC4370513; doi:10.1371/journal.pone.0120322)
Supplement: S3 Table — Data of Fig. 4B. represent the individual measures and means expressed as blood vessels/mm2 standard errors (SEM), the number of animal (n) and the P value between the animal groups. (XLSX) [file pone.0120322.s003.xlsx]

## Sheet: Plan1
Days after surgery	Treatment
	Integra								Pelnac								P value
	Individual measures					Mean	SEM	n	Individual measures					Mean	SEM	n
3	0.1358	0.4074	0.3802	0.1086	0.1629	0.239	0.06	5	0.0543	0.0543	0.0814	0.1358	0.1629	0.09	0.02	5	0.07
6	0.1358	0.1086	0.3531	0.2716	0.1629	0.206	0.04	5	0.0543	0.3259	0.3531	0.1901	0.1901	0.231 #	0.05	5	0.73
9	0.1086	0.3259	0.8149	0.2173	0.3600	0.365 ns	0.12	5	0.2716	0.1358	0.1086	0.3802	0.2200	0.223	0.04	5	0.30
																# P= 0.05 (Pelnac 3d vs 6d)
																ns P= 0.25 (Integra 6d vs 9d)
